# Supplementary material for: Performance evaluation of the diaxxoPCR system for rapid and user-friendly stool-based diagnosis of trichuriasis, ascariasis and strongyloidiasis in Mozambique
Source: PLoS Negl Trop Dis. 2025 Nov 11;19(11):e0013711. doi: 10.1371/journal.pntd.0013711 (PMC12622830; doi:10.1371/journal.pntd.0013711)
Supplement: S1 Table — (XLSX) [file pntd.0013711.s003.xlsx]

## Sheet: Sheet A
		T. trichiura
	Sample ID	EPG	qPCR	diaxxoPCR					qPCR other targets
				Run 1	Run 2	Run 3	Median		Al	Ss	Na	Ad	Sch
1	1044	456	29.11	27.92	28.34	28.205	28.205		0	0	0	0	0
2	4148	552	29.06	25.445	22.905	22.465	22.905		0	0	31.38	0	0
3	4433	984	26.82	23.665	23.935	25.395	23.935		22.28	0	0	0	0
4	4211	1056	27.17	23.615	22.9	24.245	23.615		0	0	0	0	0
5	4269	1572	30.045	23.34	31.545	31.855	31.545		25.015	0	28.175	0	0
6	4092	1704	26.675	27.42	27.425	27.165	27.425		0	0	28.145	0	0
7	4225	2748	27.58	18.87	18.75	24.705	18.87		24.475	0	0	0	0
8	4207	10068	23.14	16.61	16.7	16.95	16.7		27.245	0	0	0	0

## Sheet: Sheet B
		T. trichiura
	Sample ID	EPG	qPCR	diaxxoPCR					qPCR other targets
				Day 1	Day 7	Day 14	Day 21		Al	Ss	Na	Ad	Sch
1	1001	0	0	0	0	0	0		0	0	0	0	0
2	4226	444	27.35	24.485	27.33	24.09	18.75		24.535	0	0	0	0
3	4269	1572	30.045	24.83	32.3	24.865	23.34		25.015	0	28.175	0	0
4	4225	2748	27.58	20.475	18.99	20.245	24.705		24.475	0	0	0	0
5	4207	10068	23.14	17.235	21.54	17.735	16.7		27.245	0	0	0	0

## Sheet: Sheet C
	Sample ID	diaxxoPCR LUMC				qPCR
		Tt	Al	Ss		Tt	Al	Ss	Na	Ad	Sch		Tt epg
1	4130	23.7	26.25	n.a.		26.66	25.47	0	31.24	0	0		1404
2	D-C	21.5	25.685	n.a.		27.58	23.85	0	30.79	28.85	0		n.a.
3	D-B	27.2	23.37	n.a.		27.44	21.25	27.14	23.92	0	0		n.a.
4	D-D	25.9	n.a.	29.27		31.67	25.87	38.31	28.77	0	0		n.a.
5	D-A	32.3	n.a.	n.a.		30.34	28.62	0	28.87	30.84	0		n.a.
6	3081	24.2	n.a.	n.a.		28.82	0	0	30.5	0	0		216
7	2021_1D	0	n.a.	n.a.		0	0	25.7	22.5	0	0		n.a.
8	2021_1F	0	n.a.	29		0	0	25.29	27.4	0	0		n.a.
9	2276	n.a.	n.a.	28.1		23.625	21.395	27.95	25.34	32.48	0		6720
10	2021_1G	n.a.	n.a.	24.5025		0	0	26.32	0	0	24.1		n.a.
11	2020	n.a.	24.775	n.a.		0	23.585	0	31.77	0	0		192

## Sheet: Sheet D
	Sample ID	diaxxoPCR LUMC				diaxxoPCR CISM				qPCR
		Tt	Al	Ss		Tt	Al	Ss		Tt	Al	Ss	Na	Ad	Sch		Tt epg
1	1001	0	0	0		0	34.9	0		0	0	0	0	0	0		0
2	4207	17.2	28.7	30.55		18.6	27.7	23.6		23.14	27.245	0	0	0	0		10068
3	4225	19.5	24.6	0		23.4	26.1	0		27.58	24.475	0	0	0	0		2748
4	4226	23.2	25.6	0		27.4	27.7	0		27.35	24.535	0	0	0	0		444
5	4269	23.6	26.5	0		24.7	26.7	0		30.045	25.015	0	28.175	0	0		1572
6	2022_1B	35.24	27.95	33.78		35.24	0	23.35		0	0	23.08	23.46	0	0		n.a.
7	2022_1G	0	0	24.6		0	0	24.25		0	0	26.09	0	0	19.57		n.a.
8	2022_1J	0	0	24.7		0	0	21.45		0	0	23.05	0	0	0		n.a.
