# Supplementary material for: Performance evaluation of the diaxxoPCR system for rapid and user-friendly stool-based diagnosis of trichuriasis, ascariasis and strongyloidiasis in Mozambique
Source: PLoS Negl Trop Dis. 2025 Nov 11;19(11):e0013711. doi: 10.1371/journal.pntd.0013711 (PMC12622830; doi:10.1371/journal.pntd.0013711)
Supplement: S2 Table — (XLSX) [file pntd.0013711.s004.xlsx]

## Sheet: Sheet A
Visit	Al_diaxxo	Al_Cq	Ss_diaxxo	Ss_Cq	Tt_diaxxo	Tt_Cq	Al_qPCR	Al_Ct	Ss_qPCR	Ss_Ct	PhHV_qPCR	PhHV_Ct	Tt_qPCR	Tt_Ct	Tt_epg	Al_epg	Hw_epg	Ss_baer
Screening	Positive	26.3	Negative		Positive	25.3	Positive	21.247	Negative				Positive	19.142	4512	7548		0
Follow-up	Negative		Negative		Negative		Negative		Negative		Positive	26.9002	Negative					0
Screening	Negative		Negative		Positive	33.1	Negative		Negative		Positive	29.6438	Positive	32.5956	60			0
Follow-up	Negative		Negative		Negative		Negative		Negative		Positive	26.8876	Negative					0
Screening	Positive	26.6	Negative		Positive	25.9	Positive	28.419	Negative		Positive	26.9887	Positive	24.9549	1056	3156		0
Follow-up	Negative		Negative		Negative		Negative		Negative		Positive	26.7247	Negative					0
Screening	Negative		Negative		Positive	32.9	Negative		Negative				Positive	27.589	36			0
Follow-up	Negative		Negative		Negative		Negative		Negative		Positive	27.876	Negative					0
Follow-up	Negative		Negative		Positive	33.5	Negative		Negative				Negative		24			0
Follow-up	Negative		Negative		Negative		Negative		Negative		Positive	26.9584	Negative					0
Screening	Negative		Negative		Positive	27.6	Negative		Negative		Positive	28.6361	Positive	25.9449	432			0
Follow-up	Negative		Negative		Negative		Negative		Negative		Positive	25.3906	Negative					0
Screening	Negative		Negative		Positive	28.2	Negative		Negative		Positive	26.5075	Positive	26.7622	324			0
Follow-up	Negative		Negative		Negative		Negative		Negative		Positive	25.6615	Negative					0
Screening	Negative		Negative		Positive	27.5	Negative		Negative		Positive	26.7414	Positive	25.9632	420			0
Follow-up	Negative		Negative		Negative		Negative		Negative		Positive	27.0607	Negative					0
Screening	Negative		Negative		Positive	30.2	Negative		Negative		Positive	27.1658	Positive	28.8222	24			0
Screening	Positive	32.9	Negative		Positive	29.9	Negative		Negative		Positive	17.3856	Positive	28.7885	72	1320		0
Follow-up	Negative		Negative		Positive	26.6	Negative		Negative		Positive	28.1113	Positive	27.5125	60			0
Screening	Negative		Negative		Positive	22.7	Negative		Negative		Positive	28.0189	Positive	25.4442	2892			0
Screening	Negative		Negative		Positive	26.6	Negative		Negative				Positive	24.207	348			0
Follow-up	Positive	38	Negative		Negative		Negative		Negative				Negative					0
Screening	Negative		Negative		Positive	28.8	Negative		Negative		Positive	27.2471	Positive	27.8508	132			0
Follow-up	Negative		Negative		Positive	29.5	Negative		Negative		Positive	25.4882	Positive	28.9434	240			0
Screening	Positive	32.7	Negative		Positive	29.3	Negative		Negative		Positive	26.2717	Positive	28.8623	192			0
Follow-up	Negative		Negative		Positive	29.4	Negative		Negative		Positive	27.4015	Positive	27.945				0
Screening	Positive	22.2	Negative		Positive	24.5	Positive	14.991	Negative				Positive	24.012	288	24000		0
Follow-up	Negative		Negative		Negative		Negative		Negative		Positive	27.1013	Negative					0
Screening	Negative		Negative		Positive	31.3	Negative		Negative		Positive	27.7196	Positive	29.71	12			0
Follow-up	Positive	31.5	Negative		Negative		Negative		Negative		Positive	27.9165	Negative					0
Follow-up	Negative		Negative		Negative		Negative		Negative		Positive	25.2803	Negative					0
Screening	Positive	25.9	Negative		Positive	29.6	Positive	21.445	Negative				Positive	26.413	168	24000		0
Follow-up	Negative		Negative		Positive	27.3	Negative		Negative		Positive	26.1148	Positive	28.4275	72			0
Screening	Negative		Negative		Positive	33.2	Negative		Negative		Positive	24.7475	Positive	31.0605	24			0
Follow-up	Negative		Negative		Negative		Negative		Negative				Negative					0
Screening	Negative		Negative		Positive	32.4	Negative		Negative		Positive	26.9212	Positive	30.7567	72			0
Screening	Negative		Negative		Positive	27.5	Negative		Negative		Positive	26.8417	Positive	30.7176	216			0
Follow-up	Negative		Negative		Negative		Negative		Negative		Positive	27.4227	Negative					0
Screening	Positive	28.7	Negative		Negative		Positive	30.1534	Negative		Positive	27.2945	Negative				204	0
Screening	Negative		Negative		Positive	37.8	Negative		Negative		Positive	29.9032	Negative		12			0
Follow-up	Negative		Negative		Negative		Negative		Negative				Negative					0
Screening	Positive	28.9	Negative		Positive	31	Positive	30.9891	Negative		Positive	27.6697	Positive	29.6785	60	252		0
Follow-up	Negative		Negative		Positive	26.2	Negative		Negative		Positive	27.4539	Positive	25.1134	4488			0
Screening	Negative		Negative		Positive	26.3	Negative		Negative		Positive	28.4125	Positive	23.1569	6912			0
Follow-up	Negative		Negative		Negative		Negative		Negative		Positive	26.468	Negative					0
Screening	Negative		Negative		Positive	25.8	Negative		Negative		Positive	28.1734	Positive	25.1057	768			0
Follow-up	Negative		Negative		Negative		Negative		Negative		Positive	25.88	Negative					0
Screening	Negative		Positive	27.7	Positive	27.1	Negative		Positive	18.4572	Positive	27.8797	Positive	25.8798	132			0
Follow-up	Negative		Negative		Positive	35.1	Negative		Negative		Positive	26.0784	Negative		24			0
Screening	Negative		Negative		Positive	28.5	Negative		Negative		Positive	27.5944	Positive	28.8038	24			0
Follow-up	Positive	30.5	Negative		Positive	29.2	Positive	30.1348	Negative		Positive	29.0499	Positive	28.8446				0
Screening	Positive	24	Negative		Positive	23.2	Positive	24.4008	Negative		Positive	26.8391	Positive	27.725	264	24000		0
Follow-up	Negative		Negative		Negative		Negative		Negative		Positive	25.5488	Negative					0
Screening	Negative		Negative		Positive	29.5	Negative		Negative		Positive	27.5451	Positive	28.7568	60			0
Follow-up	Negative		Negative		Negative		Negative		Negative		Positive	26.365	Negative					0
Screening	Positive	31.3	Negative		Positive	29.4	Negative		Negative		Positive	28.6949	Positive	29.8311	84	852		0
Follow-up	Negative		Negative		Negative		Negative		Negative		Positive	26.1049	Negative		12			0
Follow-up	Negative		Negative		Positive	31.4	Negative		Negative		Positive	28.3112	Positive	29.3337				0
Follow-up	Negative		Negative		Negative		Negative		Negative				Negative					0
Screening	Negative		Negative		Positive	34.1	Negative		Negative		Positive	27.3093	Negative		24			0
Screening	Positive	24.3	Negative		Positive	27.1	Positive	24.7521	Negative		Positive	26.8176	Positive	26.8415	1212	9084		0
Follow-up	Negative		Negative		Negative		Negative		Negative		Positive	26.9894	Negative					0
Screening	Negative		Negative		Negative		Negative		Negative		Positive	27.6234	Negative		48			0
Follow-up	Negative		Negative		Negative		Negative		Negative		Positive	26.1124	Negative					0
Screening	Negative		Negative		Positive	31.6	Negative		Negative		Positive	26.8936	Positive	29.7473	144		24	0
Follow-up	Negative		Negative		Negative		Negative		Negative		Positive	26.4902	Negative					0
Screening	Negative		Negative		Positive	29	Negative		Negative		Positive	27.8068	Positive	26.9198	408			0
Follow-up	Negative		Negative		Negative		Negative		Negative		Positive	28.4761	Negative			1		0
Follow-up	Negative		Negative		Negative		Negative		Negative		Positive	27.6692	Negative					0
Screening	Negative		Negative		Positive	28.1	Negative		Negative		Positive	27.0687	Positive	27.3624	96			0
Follow-up	Negative		Negative		Positive	28.2	Negative		Negative		Positive	27.789	Positive	29.8327				0
Screening	Negative		Negative		Negative		Negative		Negative		Positive	25.636	Negative		48			0
Follow-up	Negative		Negative		Negative		Negative		Negative		Positive	29.8974	Negative					0
Screening	Negative		Negative		Positive	24	Negative		Negative		Positive	27.0395	Positive	27.378	408			0
Follow-up	Negative		Negative		Positive	31.3	Negative		Negative		Positive	28.4001	Positive	30.121				0
Screening	Negative		Negative		Positive	27.8	Negative		Negative		Positive	26.487	Positive	25.9023	60			0
Follow-up	Negative		Negative		Positive	29.3	Negative		Negative		Positive	29.0688	Positive	28.1403				0
Screening	Negative		Negative		Positive	27	Negative		Negative		Positive	26.0436	Positive	24.9665	1620			0
Screening	Negative		Negative		Positive	27.2	Negative		Negative		Positive	27.6183	Positive	25.5519	756			0
Screening	Negative		Negative		Positive	30	Negative		Negative		Positive	27.3365	Positive	28.7661	456			0
Screening	Positive	30.6	Negative		Positive	29.9	Positive	31.3348	Negative		Positive	28.8561	Positive	29.899	120			0
Screening	Negative		Negative		Positive	30.9	Negative		Negative		Positive	29.9745	Positive	27.8056	72			0
Follow-up	Negative		Negative		Negative		Negative		Negative		Positive	29.1545	Negative					0
Screening	Negative		Negative		Positive	27.3	Negative		Negative		Positive	27.4758	Positive	26.0918	60			0
Follow-up	Negative		Negative		Negative		Negative		Negative		Positive	28.1292	Negative					0
Screening	Positive	31.9	Negative		Positive	30.5	Positive	30.8778	Negative		Positive	26.7531	Positive	27.8532	372	1440		0
Follow-up	Negative		Negative		Positive	31.2	Negative		Negative		Positive	29.4688	Positive	30.3895				0
Screening	Negative		Negative		Positive	24.2	Negative		Negative		Positive	26.0603	Positive	26.8996	492			0
Follow-up	Negative		Negative		Negative		Negative		Negative		Positive	28.4191	Negative					0
Screening	Negative		Negative		Negative		Negative		Negative		Positive	28.3524	Negative		1260	12708		0
Follow-up	Negative		Negative		Negative		Negative		Negative		Positive	28.8211	Negative					0
Screening	Negative		Negative		Positive	31.3	Negative		Negative		Positive	27.3616	Positive	30.8813	24			0
Follow-up	Negative		Negative		Positive	33.2	Negative		Negative		Positive	28.0503	Positive	32.4239				0
Screening	Negative		Negative		Positive	27.9	Negative		Negative		Positive	27.1155	Positive	27.0112	516			0
Follow-up	Negative		Negative		Positive	29.5	Negative		Negative		Positive	30.2953	Positive	29.8283				0
Screening	Negative		Negative		Positive	31.2	Negative		Negative		Positive	30.021	Positive	30.4138	24			0
Follow-up	Negative		Negative		Negative		Negative		Negative		Positive	29.0421	Negative					0
Screening	Negative		Negative		Positive	31.7	Negative		Negative		Positive	27.6552	Positive	29.9339	84			0
Follow-up	Negative		Negative		Negative		Negative		Negative		Positive	29.6518	Negative					0
Screening	Negative		Negative		Positive	29.8	Negative		Negative		Positive	26.6687	Positive	28.8216	48			0
Screening	Negative		Negative		Positive	28.8	Negative		Negative		Positive	26.565	Positive	27.014	96			0
Follow-up	Negative		Negative		Negative		Negative		Negative		Positive	30.8459	Negative					0
Screening	Negative		Negative		Positive	28	Negative		Negative		Positive	27.879	Positive	27.1841	36			0
Follow-up	Negative		Negative		Negative		Negative		Negative		Positive	30.021	Negative					0
Screening	Negative		Negative		Positive	28.9	Negative		Negative		Positive	25.5418	Positive	27.9672	1128			0
Follow-up	Negative		Negative		Negative		Negative		Negative		Positive	29.9045	Negative					0
Screening	Positive	30.1	Negative		Positive	27.4	Positive	28.5937	Negative		Positive	26.985	Positive	26.0447	2124	984		0
Follow-up	Negative		Negative		Negative		Negative		Negative		Positive	26.5589	Negative					0
Screening	Negative		Negative		Positive	28.2	Negative		Negative		Positive	29.4688	Positive	26.3613	216			0
Follow-up	Negative		Negative		Negative		Negative		Negative		Positive	28.1205	Negative					0
Screening	Negative		Negative		Positive	28.7	Negative		Negative		Positive	27.8908	Positive	28.072	24			0
Follow-up	Negative		Negative		Negative		Negative		Negative		Positive	29.1148	Negative					0
Screening	Negative		Negative		Positive	29	Negative		Negative		Positive	27.7614	Positive	28.0409	672			0
Follow-up	Negative		Negative		Negative		Negative		Negative		Positive	30.9204	Negative					0
Screening	Negative		Negative		Positive	28.4	Negative		Negative		Positive	28.0242	Positive	29.9914	48			0
Follow-up	Negative		Negative		Negative		Negative		Negative		Positive	28.5951	Negative					0
Screening	Negative		Negative		Negative		Negative		Negative		Positive	27.6882	Negative		36			0
Follow-up	Negative		Negative		Positive	32.4	Negative		Negative		Positive	27.0119	Positive	30.9922				0
Screening	Negative		Negative		Positive	29.8	Negative		Negative		Positive	28.1205	Positive	28.3625	84			0
Screening	Positive	23.7	Negative		Positive	24.8	Positive	21.9363	Negative		Positive	27.9067	Positive	25.2008	564	8940		0
Follow-up	Negative		Negative		Negative		Negative		Negative		Positive	27.0114	Negative					0
Screening	Negative		Negative		Negative		Negative		Negative		Positive	28.4761	Negative		12	948		0
Follow-up	Negative		Negative		Negative		Negative		Negative		Positive	27.5972	Positive	35.4411				0
Screening	Positive	23.7	Negative		Positive	17.7	Positive	23.1875	Negative		Positive	25.7574	Positive	24.2971	1944	18972		0
Follow-up	Negative		Negative		Negative		Negative		Negative		Positive	26.1539	Negative					0
Screening	Positive	24	Negative		Positive	23.1	Positive	21.9449	Negative		Positive	26.4835	Positive	26.8891	84	4836		0
Follow-up	Negative		Negative		Positive	34.1	Negative		Negative		Positive	24.9675	Positive	31.3176				0
Screening	Negative		Negative		Positive	29.4	Negative		Negative		Positive	29.4063	Positive	27.9948	168			0
Follow-up	Negative		Negative		Negative		Negative		Negative		Positive	28.9884	Negative					0
Screening	Negative		Negative		Positive	30.4	Negative		Negative		Positive	27.9226	Positive	27.9339	12			0
Follow-up	Negative		Negative		Negative		Negative		Negative		Positive	27.3103	Negative					0
Screening	Negative		Negative		Positive	31.1	Negative		Negative		Positive	27.6882	Positive	29.9296	24			0
Follow-up	Negative		Negative		Negative		Negative		Negative		Positive	26.1861	Negative					0
Screening	Negative		Negative		Positive	26.7	Negative		Negative		Positive	27.4539	Positive	25.8663	516			0
Follow-up	Negative		Negative		Negative		Negative		Negative		Positive	24.5622	Negative					0
Screening	Positive	24.3	Negative		Positive	29	Positive	23.7505	Negative		Positive	26.6097	Positive	27.4255	24	7908		0
Follow-up	Negative		Negative		Positive	27.8	Negative		Negative		Positive	27.1972	Positive	30.296				0
Screening	Positive	24.7	Negative		Positive	21	Positive	22.8046	Negative		Positive	27.4265	Positive	24.9365	1188	10524		0
Follow-up	Negative		Negative		Positive	28.5	Negative		Negative		Positive	28.9384	Positive	27.0303				0
Screening	Negative		Negative		Negative		Negative		Negative		Positive	33.1296	Negative		60	96		0
Follow-up	Negative		Negative		Negative		Negative		Negative		Positive	25.1169	Negative					0
Follow-up	Negative		Negative		Negative		Negative		Negative		Positive	25.9895	Negative					0
Screening	Negative		Negative		Negative		Negative		Negative		Positive	25.5418	Negative		72			0
Follow-up	Negative		Negative		Positive	29.5	Negative		Negative		Positive	28.237	Positive	28.0105				0
Screening	Positive	27.3	Negative		Positive	32.9	Positive	26.9274	Negative		Positive	30.9204	Positive	31.0024	24	2508		0
Follow-up	Negative		Negative		Negative		Negative		Negative		Positive	25.475	Negative					0
Screening	Positive	31	Negative		Positive	29.6	Negative		Negative		Positive	27.0658	Positive	28.7592	168			0
Follow-up	Negative		Negative		Negative		Negative		Negative		Positive	27.9296	Negative					0
Screening	Negative		Negative		Positive	30.3	Negative		Negative		Positive	27.4227	Positive	28.0673	48			0
Follow-up	Negative		Negative		Negative		Negative		Negative		Positive	24.4504	Negative					0
Screening	Positive	27.8	Negative		Positive	31.9	Positive	27.7298	Negative		Positive	27.789	Positive	29.2782	48	2592		0
Follow-up	Negative		Negative		Negative		Negative		Negative		Positive	30.2356	Negative					0
Screening	Negative		Negative		Positive	29	Negative		Negative		Positive	27.8908	Positive	27.3586	1368			0
Follow-up	Negative		Negative		Negative		Negative		Negative		Positive	26.1212	Negative					0
Screening	Negative		Negative		Positive	29.5	Negative		Negative		Positive	27.879	Positive	32.2238	132			0
Follow-up	Negative		Negative		Negative		Negative		Negative		Positive	28.0167	Negative					0
Screening	Negative		Negative		Positive	28.2	Negative		Negative		Positive	29.9045	Positive	26.9959	1368			0
Follow-up	Negative		Negative		Negative		Negative		Negative		Positive	28.2578	Negative					0
Screening	Negative		Negative		Positive	28.7	Negative		Negative		Positive	27.7614	Positive	27.0836	180			0
Follow-up	Negative		Negative		Negative		Negative		Negative		Positive	25.4167	Negative					0
Screening	Negative		Negative		Positive	29	Negative		Negative		Positive	28.3524	Positive	26.7453	60			0
Follow-up	Negative		Negative		Negative		Negative		Negative		Positive	26.7639	Negative					0
Screening	Positive	24.2	Negative		Positive	27.5	Positive	23.8754	Negative		Positive	25.518	Positive	25.9602	24	6096		0
Follow-up	Negative		Negative		Negative		Negative		Negative		Positive	27.9425	Negative					0
Screening	Positive	20.5	Negative		Positive	28.6	Positive	20.825	Negative		Positive	25.7893	Positive	27.991	300			0
Follow-up	Positive	37.5	Negative		Negative		Negative		Negative		Positive	28.8811	Negative					0
Screening	Positive	24.5	Negative		Positive	27.3	Positive	23.5672	Negative		Positive	29.8488	Positive	24.8328	1020			0
Follow-up	Negative		Negative		Negative		Negative		Negative		Positive	26.88	Negative					0
Screening	Negative		Negative		Positive	32.1	Negative		Negative		Positive	27.9067	Positive	29.9838	72			0
Follow-up	Negative		Negative		Negative		Negative		Negative		Positive	27.0713	Negative					0
Screening	Positive	33.7	Negative		Positive	29	Positive	31.9363	Negative		Positive	27.4255	Positive	28.512	120			0
Follow-up	Negative		Negative		Positive	29.9	Negative		Negative		Positive	26.7748	Positive	29.7581				0
Screening	Negative		Negative		Positive	28.2	Negative		Negative		Positive	28.4001	Positive	28.431	84			0
Follow-up	Negative		Negative		Positive	24	Negative		Negative		Positive	27.1977	Positive	24.2102	2376			0
Screening	Positive	30.5	Negative		Negative		Negative		Negative		Positive	28.3928	Negative		2328	2256		0
Follow-up	Negative		Negative		Positive	31.7	Negative		Negative		Positive	24.3031	Positive	30.6786				0
Screening	Negative		Negative		Positive	28.4	Negative		Negative		Positive	24.5197	Positive	29.7081	780			0
Follow-up	Negative		Negative		Negative		Negative		Negative		Positive	24.444	Negative					0
Screening	Negative		Negative		Positive	28.5	Negative		Negative		Positive	28.8211	Positive	26.8646	108			0
Follow-up	Negative		Negative		Negative		Negative		Negative		Positive	24.9092	Negative					0
Screening	Negative		Negative		Positive	27.2	Negative		Negative		Positive	28.4191	Positive	25.5472	1284			0
Follow-up	Negative		Negative		Negative		Negative		Negative		Positive	26.6303	Negative					0
Screening	Positive	23.2	Negative		Positive	30.7	Positive	23.3428	Negative		Positive	26.985	Positive	27.9327	264	24000		0
Follow-up	Negative		Negative		Positive	30.4	Negative		Negative		Positive	27.168	Positive	30.7922				0
Screening	Positive	22.8	Negative		Positive	27.2	Positive	21.9806	Negative		Positive	25.5546	Positive	27.581	1236	19392		0
Follow-up	Negative		Negative		Negative		Negative		Negative		Positive	26.9148	Negative					0
Screening	Negative		Negative		Positive	24.3	Negative		Negative		Positive	28.1292	Positive	21.963	10860			0
Follow-up	Negative		Negative		Negative		Negative		Negative		Positive	26.3907	Negative					0
Screening	Positive	22.6	Negative		Positive	29.5	Positive	20.9579	Negative		Positive	26.1082	Positive	28.9641	72	24000		0
Follow-up	Negative		Negative		Positive	32.5	Negative		Negative		Positive	24.8382	Positive	30.5987	84			0
Screening	Positive	35.8	Negative		Positive	29.5	Negative		Negative		Positive	25.6281	Positive	27.9209	72			0
Follow-up	Negative		Negative		Negative		Negative		Negative		Positive	25.7771	Negative					0
Screening	Negative		Negative		Positive	31.2	Negative		Negative		Positive	30.8459	Positive	29.1125	156			0
Follow-up	Negative		Negative		Negative		Negative		Negative		Positive	28.236	Negative			1		0
Screening	Negative		Negative		Positive	30.4	Negative		Negative		Positive	28.7755	Positive	27.7562	192			0
Follow-up	Negative		Negative		Positive	25.5	Negative		Negative		Positive	27.8344	Positive	25.0341	1560			0
Screening	Positive	22	Negative		Positive	25.5	Positive	21.3283	Negative		Positive	25.1862	Positive	24.1692	1956	21012		0
Follow-up	Negative		Negative		Negative		Negative		Negative		Positive	27.0121	Negative					0
Screening	Negative		Negative		Positive	29.6	Negative		Negative		Positive	25.0129	Positive	27.4717	36			0
Follow-up	Negative		Negative		Negative		Negative		Negative		Positive	26.786	Negative					0
Screening	Negative		Negative		Positive	25.4	Negative		Negative		Positive	27.6552	Positive	21.937	6060			0
Follow-up	Negative		Negative		Positive	30.8	Negative		Negative		Positive	27.0545	Positive	34.9826				0
Screening	Negative		Negative		Positive	33.5	Negative		Negative		Positive	28.0242	Negative		24			0
Follow-up	Negative		Negative		Negative		Negative		Negative		Positive	26.7275	Negative					0
Screening	Negative		Negative		Positive	29.9	Negative		Negative		Positive	26.4342	Positive	28.8614	48			0
Follow-up	Negative		Negative		Positive	32.1	Negative		Negative		Positive	26.9834	Positive	30.8287				0
Follow-up	Negative		Negative		Negative		Negative		Negative		Positive	28.0023	Negative					0
Screening	Positive	25.6	Negative		Positive	23.6	Positive	24.8034	Negative		Positive	26.3075	Positive	27.9907	228	4740		0
Follow-up	Negative		Negative		Positive	30.4	Negative		Negative		Positive	25.052	Positive	27.8346				0
Screening	Positive	27.2	Negative		Positive	30.7	Positive	26.6004	Negative		Positive	29.0499	Positive	28.9376	468	5748		0
Follow-up	Negative		Negative		Negative		Negative		Negative		Positive	25.6016	Negative					0
Screening	Negative		Negative		Positive	29.1	Negative		Negative		Positive	26.5022	Positive	27.4201	60			0
Follow-up	Negative		Negative		Negative		Negative		Negative		Positive	24.8188	Negative					0
Screening	Positive	26.2	Negative		Positive	27.1	Positive	25.5665	Negative		Positive	26.9021	Positive	26.036	1080	8640		0
Follow-up	Negative		Negative		Negative		Negative		Negative		Positive	26.3291	Negative					0
Screening	Negative		Negative		Positive	24.5	Negative		Negative		Positive	25.3754	Positive	29.8188	84			0
Follow-up	Negative		Negative		Negative		Negative		Negative		Positive	26.861	Negative					0
Screening	Negative		Negative		Positive	25.1	Negative		Negative		Positive	26.2334	Positive	25.0943	360			0
Follow-up	Negative		Negative		Negative		Negative		Negative		Positive	27.3476	Negative					0
Screening	Negative		Negative		Negative		Negative		Negative		Positive	29.6518	Negative		984	7080		0
Follow-up	Negative		Negative		Negative		Negative		Negative		Positive	28.3954	Negative					0
Screening	Positive	30.9	Negative		Positive	25.5	Positive	29.0662	Negative		Positive	29.8974	Positive	25.2175	1224			0
Follow-up	Negative		Negative		Negative		Negative		Negative		Positive	28.9905	Negative					0
Screening	Positive	24.4	Negative		Positive	31.9	Positive	23.0708	Negative		Positive	26.5475	Negative		12	6648		0
Follow-up	Negative		Negative		Negative		Negative		Negative		Positive	29.3404	Negative					0
Screening	Negative		Negative		Positive	29.8	Negative		Negative		Positive	27.1155	Positive	28.7371	492			0
Follow-up	Negative		Negative		Positive	27	Negative		Negative		Positive	25.7895	Positive	26.898	204			0
Screening	Negative		Negative		Positive	29.3	Negative		Negative		Positive	26.565	Positive	26.9955	576			0
Follow-up	Negative		Negative		Negative		Negative		Negative		Positive	26.5949	Negative					0
Screening	Negative		Negative		Positive	28.6	Negative		Negative		Positive	28.5951	Positive	30.9105	36			0
Follow-up	Negative		Negative		Negative		Negative		Negative		Positive	27.9995	Negative					0
Screening	Negative		Negative		Positive	28.9	Negative		Negative		Positive	26.297	Positive	27.0956	324			0
Follow-up	Negative		Negative		Negative		Negative		Negative		Positive	27.8242	Negative					0
Screening	Negative		Negative		Positive	30.6	Negative		Negative		Positive	30.2953	Positive	29.1919	12			0
Follow-up	Negative		Negative		Negative		Negative		Negative		Positive	25.997	Negative					0
Screening	Positive	29.1	Negative		Positive	26	Positive	27.6849	Negative		Positive	29.0688	Positive	25.2236	3492			0
Follow-up	Negative		Negative		Negative		Negative		Negative		Positive	28.4808	Negative					0
Screening	Negative		Negative		Negative		Negative		Negative		Positive	27.8347	Negative		48			0
Follow-up	Negative		Negative		Negative		Negative		Negative		Positive	24.0351	Negative					0
Screening	Negative		Negative		Positive	29.1	Negative		Negative		Positive	29.0421	Positive	27.847	228			0
Follow-up	Negative		Negative		Negative		Negative		Negative		Positive	26.4301	Negative					0
Screening	Negative		Negative		Positive	26.6	Negative		Negative		Positive	26.1228	Negative		24			0
Follow-up	Negative		Negative		Positive	27.2	Negative		Negative		Positive	27.0087	Negative					0
Screening	Negative		Negative		Positive	30.6	Negative		Negative		Positive	26.4902	Positive	28.0227	12			0
Follow-up	Negative		Negative		Negative		Negative		Negative		Positive	23.6974	Negative					0
Screening	Negative		Negative		Positive	27.7	Negative		Negative		Positive	26.6687	Positive	27.8236	24			0
Follow-up	Negative		Negative		Positive	33.3	Negative		Negative		Positive	26.8832	Positive	31.7623				0
Screening	Positive	22.4	Negative		Positive	30.4	Positive	21.0261	Negative		Positive	26.3297	Positive	30.5736	300	24000		0
Follow-up	Negative		Negative		Negative		Negative		Negative		Positive	27.379	Negative					0
Screening	Negative		Negative		Negative		Negative		Negative		Positive	27.3573	Negative		36	5664		0
Follow-up	Negative		Negative		Negative		Negative		Negative		Positive	25.7588	Negative					0
Screening	Positive	23.5	Negative		Positive	23.7	Positive	22.2748	Negative		Positive	26.6772	Positive	23.2123	1032	21864		0
Follow-up	Negative		Negative		Negative		Negative		Negative		Positive	26.9078	Negative					0
Screening	Positive	27.5	Negative		Positive	19.3	Positive	25.6392	Negative		Positive	25.7926	Positive	26.919	4632	8136		0
Follow-up	Negative		Negative		Negative		Negative		Negative		Positive	27.8127	Negative					0
Screening	Positive	26.8	Negative		Positive	31.6	Positive	25.7367	Negative		Positive	26.5838	Positive	29.8386	120	10032		0
Screening	Negative		Negative		Positive	24.2	Negative		Negative		Positive	25.327	Positive	23.0197	3828			0
Follow-up	Negative		Negative		Negative		Negative		Negative		Positive	29.8488	Negative					0
Screening	Negative		Negative		Positive	30.3	Negative		Negative		Positive	26.626	Positive	29.0402	120			0
Follow-up	Negative		Negative		Negative		Negative		Negative		Positive	27.7653	Negative					0
Screening	Negative		Negative		Positive	31.9	Negative		Negative		Positive	26.8521	Positive	32.2758	24			0
Follow-up	Negative		Negative		Negative		Negative		Negative		Positive	27.7006	Positive	26.1039	5412			0
Screening	Positive	30.1	Negative		Positive	25.2	Positive	27.6476	Negative		Positive	26.7597	Positive	24.0738	960			0
Follow-up	Negative		Negative		Negative		Negative		Negative		Positive	26.9581	Negative					0
Screening	Positive	25.2	Negative		Positive	24.1	Positive	23.2334	Negative		Positive	25.9937	Positive	28.0313	372	14316		0
Follow-up	Negative		Negative		Positive	30.9	Negative		Negative		Positive	27.0999	Positive	30.674				0
Screening	Negative		Negative		Positive	30.5	Negative		Negative		Positive	26.3632	Positive	32.1802	48			0
Follow-up	Negative		Negative		Negative		Negative		Negative		Positive	27.3811	Negative					0
Screening	Negative		Negative		Positive	25.3	Negative		Negative		Positive	26.3877	Positive	26.9412	72			0
Follow-up	Negative		Negative		Positive	28.3	Negative		Negative		Positive	27.657	Positive	27.1861				0
Screening	Negative		Negative		Positive	28.4	Negative		Negative		Positive	29.1757	Positive	26.8991	48			0
Follow-up	Negative		Negative		Negative		Negative		Negative		Positive	25.258	Negative					0
Screening	Negative		Negative		Positive	29.5	Negative		Negative		Positive	27.262	Positive	29.3239	12			0
Follow-up	Negative		Negative		Negative		Negative		Negative		Positive	26.7784	Negative					0
Screening	Positive	27.6	Negative		Positive	30.7	Positive	25.7732	Negative		Positive	26.9167	Positive	31.6836	96	2640		0
Follow-up	Negative		Negative		Negative		Negative		Negative		Positive	27.9226	Negative					0
Screening	Negative		Negative		Positive	32.9	Negative		Negative		Positive	28.7303	Positive	34.9325	60			0
Follow-up	Negative		Negative		Negative		Negative		Negative		Positive	26.952	Negative					0
Screening	Positive	23.5	Negative		Positive	22.9	Negative		Negative		Positive	27.7568	Positive	26.6205	2004	24000		0
Follow-up	Negative		Negative		Negative		Negative		Negative		Positive	26.9156	Negative					0
Screening	Negative		Negative		Positive	29.4	Negative		Negative		Positive	26.9522	Positive	30.2264	96			0
Follow-up	Negative		Negative		Negative		Negative		Negative		Positive	27.9637	Negative					0
Screening	Positive	25	Negative		Positive	25.5	Positive	23.8081	Negative		Positive	27.8706	Positive	26.841	8412	19260		0
Follow-up	Negative		Negative		Positive	25.5	Negative		Negative		Positive	27.3862	Positive	25.055	1224			0
Screening	Positive	24.9	Negative		Positive	29	Positive	23.7621	Negative		Positive	28.8015	Positive	30.5811	420	16188		0
Follow-up	Negative		Negative		Negative		Negative		Negative		Positive	27.2973	Negative					0
Screening	Negative		Negative		Positive	24.5	Negative		Negative		Positive	26.5113	Positive	29.465	72			0
Follow-up	Negative		Negative		Negative		Negative		Negative		Positive	27.9496	Negative					0
Screening	Positive	25.1	Negative		Positive	27.7	Positive	23.4429	Negative		Positive	26.9029	Positive	27.0193	912	24000		0
Follow-up	Negative		Negative		Negative		Negative		Negative		Positive	28.4773	Negative					0
Screening	Positive	32.1	Negative		Positive	31.8	Positive	30.2248	Negative		Positive	28.367	Positive	32.1663	72			0
Follow-up	Negative		Negative		Negative		Negative		Negative		Positive	27.3295	Negative					0
Screening	Positive	29.1	Negative		Positive	28.5	Positive	27.6581	Negative		Positive	28.2813	Positive	29.6382	888			0
Follow-up	Negative		Negative		Positive	32.2	Negative		Negative		Positive	26.7704	Positive	28.885				0
Screening	Negative		Negative		Positive	29.3	Negative		Negative		Positive	27.788	Positive	30.5956	36			0
Screening	Negative		Negative		Negative		Negative		Negative		Positive	27.1983	Negative				636	0
Follow-up	Negative		Negative		Negative		Negative		Negative		Positive	29.8394	Negative					0
Screening	Negative		Negative		Positive	32.6	Negative		Negative		Positive	26.8003	Positive	33.8663	96			0
Follow-up	Negative		Negative		Negative		Negative		Negative		Positive	28.125	Negative					0
Screening	Negative		Negative		Positive	25.6	Negative		Negative		Positive	25.4591	Positive	27.9192	24			0
Follow-up	Negative		Negative		Negative		Negative		Negative		Positive	29.1148	Negative					0
Screening	Negative		Negative		Positive	30.6	Negative		Negative		Positive	29.0239	Positive	31.6377	24			0
Screening	Negative		Negative		Negative		Negative		Negative		Positive	26.8475	Negative				12	0
Follow-up	Negative		Negative		Negative		Negative		Negative		Positive	28.2039	Positive	31.2672				0
Screening	Negative		Negative		Negative		Negative		Negative		Positive	25.7293	Negative		600	24000		0
Follow-up	Negative		Negative		Positive	27.7	Negative		Negative		Positive	25.6888	Positive	26.8263				0
Screening	Positive	25.4	Negative		Negative		Positive	24.0963	Negative		Positive	27.6932	Positive	28.8962	96	9888		0
Follow-up	Negative		Negative		Negative		Negative		Negative		Positive	27.2086	Negative					0
Screening	Positive	27.7	Negative		Positive	33.6	Positive	26.5979	Negative		Positive	28.3928	Positive	32.7655	324	9468		0
Follow-up	Negative		Negative		Negative		Negative		Negative		Positive	28.1717	Negative					0
Screening	Negative		Negative		Positive	30	Negative		Negative		Positive	28.8251	Positive	28.886	12			0
Screening	Positive	24.4	Negative		Negative		Positive	24.7786	Negative		Positive	28.0743	Negative			18624	36	0
Follow-up	Negative		Negative		Negative		Negative		Negative		Positive	28.4128	Negative					0
Screening	Positive	27.6	Negative		Positive	27.9	Positive	25.3713	Negative		Positive	25.9652	Positive	25.9271	2340	6924		0
Follow-up	Negative		Negative		Positive	32.3	Negative		Negative		Positive	27.0263	Positive	31.2935				0
Screening	Positive	28.3	Negative		Positive	27.6	Positive	27.1233	Negative		Positive	24.8294	Positive	26.9913	12	108		0
Follow-up	Negative		Negative		Negative		Negative		Negative		Positive	26.2374	Negative					0
Screening	Negative		Negative		Positive	26.2	Negative		Negative		Positive	25.7485	Positive	26.8268	96			0
Follow-up	Negative		Negative		Positive	24.8	Negative		Negative		Positive	27.7038	Positive	28.8901				0
Screening	Negative		Negative		Positive	30.8	Negative		Negative		Positive	26.2136	Positive	29.7592	96			0
Follow-up	Negative		Negative		Positive	26.1	Negative		Negative		Positive	28.2823	Positive	27.832				0
Screening	Negative		Negative		Positive	29.2	Negative		Negative		Positive	25.7834	Positive	27.9719	36			0
Screening	Positive	22.4	Negative		Positive	26.6	Negative		Negative		Positive	27.7211	Positive	26.1112	288	24000		0
Screening	Positive	30.5	Negative		Positive	28.6	Negative		Negative		Positive	29.6592	Positive	27.3111	360	144		0
Screening	Negative		Negative		Positive	25.3	Negative		Negative		Positive	27.7433	Positive	27.8757	12			0

## Sheet: Sheet B
		T. trichiura						A. lumbricoides						S. stercoralis
	Sample ID	qPCR	diaxxoPCR					qPCR	diaxxoPCR					qPCR	diaxxoPCR						qPCR other targets
			Run 1	Run 2	Run 3	Mean	SD		Run 1	Run 2	Run 3	Mean	SD		Run 1	Run 2	Run 3	Mean	SD		Na	Ad	Sch
	1001	0	0	0	0	0	0	0	0	0	0	0	0	0	0	0	0	0	0		0	0	0
	Diaxxo B	27.44	27.42	27.39	27.16	27.3233	0.116142	21.25	22.6	21.07	22.88	22.1833	0.974286	27.14	28.95	27	29.31	28.42	1.24286		23.92	0	0
